# Supplementary material for: Is Cooler Safer and More Advantageous? A Feasibility Study in Rabbits
Source: Eur J Cardiothorac Surg. 2026 Jan 7;68(1):ezag012. doi: 10.1093/ejcts/ezag012 (PMC12831934; doi:10.1093/ejcts/ezag012)
Supplement: ezag012_Supplementary_Data [file ezag012_supplementary_data.zip]

Archive with 4 entries (4 files):
- Supplementary_Table_2.docx
- Supplementary_Table_1.docx
- 16-Jan-2026_024733_Supplementary_Table_2.docx
- 16-Jan-2026_024730_Supplementary_Table_1.docx
